# Supplementary material for: MAGERI: Computational pipeline for molecular-barcoded targeted resequencing
Source: PLoS Comput Biol. 2017 May 5;13(5):e1005480. doi: 10.1371/journal.pcbi.1005480 (PMC5419444; doi:10.1371/journal.pcbi.1005480)
Supplement: S1 Table — (XLS) [file pcbi.1005480.s001.xls]

## Sheet: Gene-Specific Primers
Gene-Specific Primers
Gene	Region		Pool #	Primer F1	Primer R3	Primer R4-Int
AKT1	Exon2		3	ACACGACGCTCTTCCGATCTNNNNNNNNNNNNNNGCCAACCCCCCAAATCTGAA	TCTGACGGGTAGAGTGTGC	GTGACTGGAGTTCAGACGTGTGCTCTTCCGATCTAGAGTGTGCGTGGCTCTCA
ARAF	Exon7		3	ACACGACGCTCTTCCGATCTNNNNNNNNNNNNNNACTGTGACCCGGAGCACT	GCCAACAGGGATGGCTCTA	GTGACTGGAGTTCAGACGTGTGCTCTTCCGATCTCTCTACCCTCTGCCCTGTG
BRAF	Exon15		3	ACACGACGCTCTTCCGATCTNNNNNNNNNNNNNNCATAATGCTTGCTCTGATAGGA	CAACTGTTCAAACTGATGGGA	GTGACTGGAGTTCAGACGTGTGCTCTTCCGATCTAAACTGATGGGACCCACTCC
CTNNB1	Exon3	Part1	4	ACACGACGCTCTTCCGATCTNNNNNNNNNNNNNNCTACTAATGCTAATACTGTTTCGT	CATCCTCTTCCTCAGGATTGC	GTGACTGGAGTTCAGACGTGTGCTCTTCCGATCTGGATTGCCTTTACCACTCAGA
CTNNB1	Exon3	Part2	3	ACACGACGCTCTTCCGATCTNNNNNNNNNNNNNNCATTCTGACTTTCAGTAAGGCA	CTTACCTGGACTCTGGAATC	GTGACTGGAGTTCAGACGTGTGCTCTTCCGATCTATCCATTCTGGTGCCACTAC
EGFR	Exon12		3	ACACGACGCTCTTCCGATCTNNNNNNNNNNNNNNAGGAGATAAGTGATGGAGATG	CAAATAAAGGACCCATTAGAACC	GTGACTGGAGTTCAGACGTGTGCTCTTCCGATCTAAACAGAAAGCGGTGACTTAC
EGFR	Exon18		2	ACACGACGCTCTTCCGATCTNNNNNNNNNNNNNNGAGGCCTGTGCCAGGGACCT	AGGGCTGAGGTGACCCTTGT	GTGACTGGAGTTCAGACGTGTGCTCTTCCGATCTGTCTCTGTGTTCTTGTCCC
EGFR	Exon19		1	ACACGACGCTCTTCCGATCTNNNNNNNNNNNNNNCATCTCACAATTGCCAGTTAAC	GAGGTTCAGAGCCATGGACC	GTGACTGGAGTTCAGACGTGTGCTCTTCCGATCTGCCATGGACCCCCACACAG
EGFR	Exon20	Part1	2	ACACGACGCTCTTCCGATCTNNNNNNNNNNNNNNACCATGCGAAGCCACACTGAC	AGCCAATATTGTCTTTGTGTTCC	GTGACTGGAGTTCAGACGTGTGCTCTTCCGATCTCAGCCGAAGGGCATGAGCT
EGFR	Exon20	Part2	1	ACACGACGCTCTTCCGATCTNNNNNNNNNNNNNNTATCTCCCCTCCCCGTATCTC	ACGTGTGCCGCCTGCTGGG	GTGACTGGAGTTCAGACGTGTGCTCTTCCGATCTCATCTGCCTCACCTCCACCGT
EGFR	Exon21		2	ACACGACGCTCTTCCGATCTNNNNNNNNNNNNNN CTGGCTGACCTAAAGCCACCT	ATGATCTGTCCCTCACAGCA	GTGACTGGAGTTCAGACGTGTGCTCTTCCGATCTCCCTCACAGCAGGGTCTTC
GNA11	Exon5		4	ACACGACGCTCTTCCGATCTNNNNNNNNNNNNNNCCGTCCTGGGATTGCAGATTG	CTCGTTGTCCGACTCCACCA	GTGACTGGAGTTCAGACGTGTGCTCTTCCGATCTACTTGGTCGTATTCGCTGAGG
GNAQ	Exon5		4	ACACGACGCTCTTCCGATCTNNNNNNNNNNNNNNGGATGATCATCGTCATTCAAGAG	CTTACCTCATTGTCTGACTCC	GTGACTGGAGTTCAGACGTGTGCTCTTCCGATCTATATTCACTAAGCGCTACTAGA
HER2	Exon18	Part1	1	ACACGACGCTCTTCCGATCTNNNNNNNNNNNNNNCTGACCCACCACCCCCTCA	CCTGGCCCTGACCTTGTAGAC	GTGACTGGAGTTCAGACGTGTGCTCTTCCGATCTTGACCTTGTAGACTGTGCCA
HER2	Exon18	Part2	2	ACACGACGCTCTTCCGATCTNNNNNNNNNNNNNNGAACTGCCGACCACACCCCT	CCTGAAAGAGACGGAGCTGAG	GTGACTGGAGTTCAGACGTGTGCTCTTCCGATCTGAGCTGAGGAAGGTGAAGG
HER2	Exon19		1	ACACGACGCTCTTCCGATCTNNNNNNNNNNNNNNGGGTCCTTCCTGTCCTCCTA	CCCACGCTCTTCTCACTCATA	GTGACTGGAGTTCAGACGTGTGCTCTTCCGATCTCTCACTCATATCCTCCTCTTT
HER2	Exon20	Part1	2	ACACGACGCTCTTCCGATCTNNNNNNNNNNNNNNGTCTCCCATACCCTCTCAGCG	TCCCGGACATGGTCTAAGAG	GTGACTGGAGTTCAGACGTGTGCTCTTCCGATCTAAGAGGCAGCCATAGGG
HER2	Exon20	Part2	1	ACACGACGCTCTTCCGATCTNNNNNNNNNNNNNNCGGAGAGACCTGCAAAGAGCC	CATCTGCCTGACATCCACGGT	GTGACTGGAGTTCAGACGTGTGCTCTTCCGATCTGCAGCTGGTGACACAGCTT
HER2	Exon21	Part1	2	ACACGACGCTCTTCCGATCTNNNNNNNNNNNNNNGGCCCTCCCAGAAGGTCTAC	CTCGTCAATGTCCAGCAGCC	GTGACTGGAGTTCAGACGTGTGCTCTTCCGATCTAGCAGCCGAGCCAGCCC
HER2	Exon21	Part2	1	ACACGACGCTCTTCCGATCTNNNNNNNNNNNNNNATGGGCTAGACACCACTCCAC	GGAACGTGCTGGTCAAGAGTC	GTGACTGGAGTTCAGACGTGTGCTCTTCCGATCTCAAGAGTCCCAACCATGTCA
HER2	Exon8		2	ACACGACGCTCTTCCGATCTNNNNNNNNNNNNNNGGACAGGAACTGCAGCTGGC	CCAGGGTATGTGGCTACATG	GTGACTGGAGTTCAGACGTGTGCTCTTCCGATCTGTGGCTACATGTTCCTGATC
HER3	Exon2		1	ACACGACGCTCTTCCGATCTNNNNNNNNNNNNNNGAAGGAGAGGTCGGCATTGT	TCCTGGGACTCTGAATGGC	GTGACTGGAGTTCAGACGTGTGCTCTTCCGATCTCTGAATGGCCTGAGTGTGAC
HER3	Exon21		1	ACACGACGCTCTTCCGATCTNNNNNNNNNNNNNNAATACTTTCTTCCCCTATACC	CTTTGTGTCTCCTCACCTTG	GTGACTGGAGTTCAGACGTGTGCTCTTCCGATCTCTTGGCCTCACTGTATAGCA
HER3	Exon23		2	ACACGACGCTCTTCCGATCTNNNNNNNNNNNNNNGCCAGTGACTAGTCCATGTC	CAGCAGGTAACTCACACTTGA	GTGACTGGAGTTCAGACGTGTGCTCTTCCGATCTCTCACACTTGACCATCACCA
HER3	Exon3		2	ACACGACGCTCTTCCGATCTNNNNNNNNNNNNNNTGGATTCGAGAAGTGACAGG	GGTGAGCTGAGTCAAGCGG	GTGACTGGAGTTCAGACGTGTGCTCTTCCGATCTCTGGCGCAGAGCGTGGCT
HER3	Exon6		1	ACACGACGCTCTTCCGATCTNNNNNNNNNNNNNNGAGCCCTAACAGCCATGCT	AATTTCAGAACCCAGGCAATG	GTGACTGGAGTTCAGACGTGTGCTCTTCCGATCTCCCAGGCAATGGAAAGGGTA
HER3	Exon7		2	ACACGACGCTCTTCCGATCTNNNNNNNNNNNNNNGATCTACTATTGTTGATCATTGT	CGGCACTTCAATGACAGTGGA	GTGACTGGAGTTCAGACGTGTGCTCTTCCGATCTAGCCTGTGTACCTCGCTGT
HER3	Exon8		1	ACACGACGCTCTTCCGATCTNNNNNNNNNNNNNNTAGCTGGTGATGTTCCTCCC	GAAAGGCTGTCTCTTTACAACT	GTGACTGGAGTTCAGACGTGTGCTCTTCCGATCTCTTTACAACTTCTTACCATCTC
HER3	Exon9		2	ACACGACGCTCTTCCGATCTNNNNNNNNNNNNNNTCTTACATTTGCAGCCTGTGA	GGGAAGGCAGGATCTCTAAC	GTGACTGGAGTTCAGACGTGTGCTCTTCCGATCTATCTCTAACCATTGAGGCCG
HER4	Exon12	Part1	2	ACACGACGCTCTTCCGATCTNNNNNNNNNNNNNNGAATGCGTTTCATGGTTCCGT	GCTGAAGAGTGTTGTCCAGT	GTGACTGGAGTTCAGACGTGTGCTCTTCCGATCTAGTTAATGGTATGATAATAACACA
HER4	Exon12	Part2	1	ACACGACGCTCTTCCGATCTNNNNNNNNNNNNNNGGTCCAAAGAAGAATGGGAAA	CAGTTCCAGTCCCTGAAGGA	GTGACTGGAGTTCAGACGTGTGCTCTTCCGATCTAATCAGCGCAGGAAACATCTA
HER4	Exon14		1	ACACGACGCTCTTCCGATCTNNNNNNNNNNNNNNTTGACGCTTGTTTGCTTACACC	TAAATAAGCCAACACACCACAG	GTGACTGGAGTTCAGACGTGTGCTCTTCCGATCTACACCACAGATGTCTTCAGG
HER4	Exon21	Part1	2	ACACGACGCTCTTCCGATCTNNNNNNNNNNNNNNCTGAATATCATTAAGGAACTTG	CTTTCCTCCATCAGCATTGTA	GTGACTGGAGTTCAGACGTGTGCTCTTCCGATCTCTTCCAAGAGTCTGGCTAGC
HER4	Exon21	Part2	1	ACACGACGCTCTTCCGATCTNNNNNNNNNNNNNNTTTTCAAGCAAGATTGCTCTC	GACTCGTTCATCGGGATTTG	GTGACTGGAGTTCAGACGTGTGCTCTTCCGATCTGGCAGCCCGTAATGTCTTAG
HER4	Exon8	Part1	1	ACACGACGCTCTTCCGATCTNNNNNNNNNNNNNNTATCTTGTTTTGAGCTTGTTTG	TTTGGGCAAATGTCAGTGCAAG	GTGACTGGAGTTCAGACGTGTGCTCTTCCGATCTGGTTTACACATTTTAATCCCA
HER4	Exon8	Part2	2	ACACGACGCTCTTCCGATCTNNNNNNNNNNNNNNCTTAAAAGTGAATTAAAAACCTTGTT	GATTCCAGTTCTTGTGTGCGT	GTGACTGGAGTTCAGACGTGTGCTCTTCCGATCTCGTGCCTGCCCTAGTTCCA
HRAS	Exon2		3	ACACGACGCTCTTCCGATCTNNNNNNNNNNNNNNGCCAGGCTCACCTCTATAGTG	GGCAGGTGGGGCAGGAGAC	GTGACTGGAGTTCAGACGTGTGCTCTTCCGATCTAGGAGACCCTGTAGGAGGAC
HRAS	Exon3		3	ACACGACGCTCTTCCGATCTNNNNNNNNNNNNNNGATGGCAAACACACACAGGAA	TCCCTGAGCCTTGTCCTCCT	GTGACTGGAGTTCAGACGTGTGCTCTTCCGATCTGTCCTCCTGCAGGATTCCTA
HRAS	Exon4		3	ACACGACGCTCTTCCGATCTNNNNNNNNNNNNNNGGGTGGAGAGCTGCCTCA	TCTCGCTTTCCACCTCTCAG	GTGACTGGAGTTCAGACGTGTGCTCTTCCGATCTCAAACGGGTGAAGGACTCG
KIT	Exon11		3	ACACGACGCTCTTCCGATCTNNNNNNNNNNNNNNCTATTTTTCCCTTTCTCCCC	TACCCAAAAAGGTGACATGG	GTGACTGGAGTTCAGACGTGTGCTCTTCCGATCTCATGGAAAGCCCCTGTTTCAT
KRAS	Exon2		3	ACACGACGCTCTTCCGATCTNNNNNNNNNNNNNNTATAAACTTGTGGTAGTTGG	TGAAAATGGTCAGAGAAACCT	GTGACTGGAGTTCAGACGTGTGCTCTTCCGATCTGTATCAAAGAATGGTCCTGC
KRAS	Exon3		3	ACACGACGCTCTTCCGATCTNNNNNNNNNNNNNNTGCACTGTAATAATCCAGACT	CTCCCCAGTCCTCATGTACT	GTGACTGGAGTTCAGACGTGTGCTCTTCCGATCTCTCATGTACTGGTCCCTCATT
KRAS	Exon4		3	ACACGACGCTCTTCCGATCTNNNNNNNNNNNNNNCAGTGTTACTTACCTGTCTTG	AAAGAGTTAAGGACTCTGAAGA	GTGACTGGAGTTCAGACGTGTGCTCTTCCGATCTGACTCTGAAGATGTACCTATG
MAP2K1	Exon2		4	ACACGACGCTCTTCCGATCTNNNNNNNNNNNNNNTCCCCACTTTGGAACAGGACC	AGGCCAGAAGGCTTGTGGG	GTGACTGGAGTTCAGACGTGTGCTCTTCCGATCTTGAACACCACACCGCCATTG
MAP2K1	Exon3		4	ACACGACGCTCTTCCGATCTNNNNNNNNNNNNNNGCTGAGAGGGTGTCACATAC	CCCTCTTTCTTTCATAAAACCTC	GTGACTGGAGTTCAGACGTGTGCTCTTCCGATCTCTCTTTCTTCCACCTTTCTCC
MAP2K1	Exon6		4	ACACGACGCTCTTCCGATCTNNNNNNNNNNNNNNCCTCTCCCTGACCGTACAAG	TTCTCTTCCCTGCAGATGTCA	GTGACTGGAGTTCAGACGTGTGCTCTTCCGATCTCAACATCCTAGTCAACTCCC
MAP2K2	Exon4		4	ACACGACGCTCTTCCGATCTNNNNNNNNNNNNNNGGGGCGCGATGTGGGTCTG	GGGAGTGGGGGGACGCATC	GTGACTGGAGTTCAGACGTGTGCTCTTCCGATCTGACGCATCCGTGGCTTCCC
MAP2K2	Exon6		4	ACACGACGCTCTTCCGATCTNNNNNNNNNNNNNNTGCCGCCTCCAGATGTGAAGC	CAGCGGGGACTCACAGCCAT	GTGACTGGAGTTCAGACGTGTGCTCTTCCGATCTCATGTAGGAGCGCGTGCCC
MAPK1	Exon7		4	ACACGACGCTCTTCCGATCTNNNNNNNNNNNNNNCTTCTGCTCTCACTACTGCAAA	ATCTATGTCCCTGAAGCAGC	GTGACTGGAGTTCAGACGTGTGCTCTTCCGATCTGAAGCAGCAGCCAGGAACA
NRAS	Exon2		3	ACACGACGCTCTTCCGATCTNNNNNNNNNNNNNNTTACTGGTTTCCAACAGGTTCT	CAAGTGAGAGACAGGATCAGG	GTGACTGGAGTTCAGACGTGTGCTCTTCCGATCTAGGTCAGCGGGCTACCACTG
NRAS	Exon3		3	ACACGACGCTCTTCCGATCTNNNNNNNNNNNNNNAAGTGGTTATAGATGGTGAAAC	ACCTGTAGAGGTTAATATCCG	GTGACTGGAGTTCAGACGTGTGCTCTTCCGATCTGTTAATATCCGCAAATGACTTG
NRAS	Exon4		3	ACACGACGCTCTTCCGATCTNNNNNNNNNNNNNNACAAATGCTGAAAGCTGTACCA	AGGGAGCAGATTAAGCGAGT	GTGACTGGAGTTCAGACGTGTGCTCTTCCGATCTGATGATGTACCTATGGTGCTA
PIK3CA	Exon9		3	ACACGACGCTCTTCCGATCTNNNNNNNNNNNNNNGGGAAAATGACAAAGAACAGC	AACATGCTGAGATCAGCCAGAT	GTGACTGGAGTTCAGACGTGTGCTCTTCCGATCTGAAAAAGAAACAGAGAATCTCCA
PIK3CA	Exon20		3	ACACGACGCTCTTCCGATCTNNNNNNNNNNNNNNTCTTTTGATGACATTGCATAC	AGTGTGGAATCCAGAGTGAGC	GTGACTGGAGTTCAGACGTGTGCTCTTCCGATCTGTTATCTTTTCAGTTCAATGC
RAC1	Exon2		4	ACACGACGCTCTTCCGATCTNNNNNNNNNNNNNNTACATTCATGTTGACTAAGCA	CATATGAGGATTAAAGATGGCTT	GTGACTGGAGTTCAGACGTGTGCTCTTCCGATCTAACACAAACAGGTTAATTCCCA
RAF1	Exon7		3	ACACGACGCTCTTCCGATCTNNNNNNNNNNNNNNTTCTCAGCACAGATATTCTACA	CAAGGTGCCCTATTACCTCA	GTGACTGGAGTTCAGACGTGTGCTCTTCCGATCTATTACCTCAATCATCCTGCT
TP53	Exon5	Part1	1	ACACGACGCTCTTCCGATCTNNNNNNNNNNNNNNTGCTGTGACTGCTTGTAGATG	GTTGCTTTATCTGTTCACTTG	GTGACTGGAGTTCAGACGTGTGCTCTTCCGATCTGTTCACTTGTGCCCTGACTT
TP53	Exon5	Part2	2	ACACGACGCTCTTCCGATCTNNNNNNNNNNNNNNCCAGCCCTGTCGTCTCTCCA	CTCAACAAGATGTTTTGCCAAC	GTGACTGGAGTTCAGACGTGTGCTCTTCCGATCTGTGCAGCTGTGGGTTGA
TP53	Exon6		1	ACACGACGCTCTTCCGATCTNNNNNNNNNNNNNNAGGGTCCCCAGGCCTCTGATTC	CACCCGGAGGGCCACTGACAAC	GTGACTGGAGTTCAGACGTGTGCTCTTCCGATCTTAACCCCTCCTCCCAGAGAC
TP53	Exon7		2	ACACGACGCTCTTCCGATCTNNNNNNNNNNNNNNGGCCTCATCTTGGGCCTGTG	GGCAAGCAGAGGCTGGGGCAC	GTGACTGGAGTTCAGACGTGTGCTCTTCCGATCTCCAGTGTGCAGGGTGGCAAG
TP53	Exon8		1	ACACGACGCTCTTCCGATCTNNNNNNNNNNNNNNTGCTTCTCTTTTCCTATCCTG	CTCCACCGCTTCTTGTCCT	GTGACTGGAGTTCAGACGTGTGCTCTTCCGATCTACCGCTTCTTGTCCTGCTTG
TP53	Exon9		2	ACACGACGCTCTTCCGATCTNNNNNNNNNNNNNNATTCACTTTTATCACCTTTCC	ACGGCATTTTGAGTGTTAGAC	GTGACTGGAGTTCAGACGTGTGCTCTTCCGATCTCCACTTGATAAGAGGTCCC
IDH1	Exon4		1-4	ACACGACGCTCTTCCGATCTNNNNNNNNNNNNNNCATTATTGCCAACATGACTTAC	ATCACCAAATGGCACCATAC	GTGACTGGAGTTCAGACGTGTGCTCTTCCGATCTCACCATACGAAATATTCTGGG

## Sheet: Universal Primers
Universal Primers
F2	TACACGACGCTCTTCCGATCT
F4-Int	AATGATACGGCGACCACCGAGATCTACACTCTTTCCCTACACGACGCTCTTCCGATCT
F4-Ext	AATGATACGGCGACCACCGAGATC
R4-Ext	CAAGCAGAAGACGGCATACGAGATXXXXXXGTGACTGGAGTTCAGACGTGT
XXXXXX - 6-base Illumina sample index
